# Supplementary material for: Ethyltoluenes Regulate Inflammatory and Cell Fibrosis Signaling in the Liver Cell Model
Source: Toxics. 2024 Nov 27;12(12):856. doi: 10.3390/toxics12120856 (PMC11679060; doi:10.3390/toxics12120856)
Supplement: Supplementary file 1 [file toxics-12-00856-s001.zip]

Archive with 1 entries (1 files):
- toxics-3295326-supplementary.pdf
